# Supplementary material for: Integration of Dynamical Network Biomarkers, Control Theory and Drosophila Model Identifies Vasa/DDX4 as the Potential Therapeutic Targets for Metabolic Syndrome
Source: Cells. 2025 Mar 12;14(6):415. doi: 10.3390/cells14060415 (PMC11941168; doi:10.3390/cells14060415)
Supplement: Supplementary file 1 [file cells-14-00415-s001.zip]

Archive with 1 entries (1 files):
- cells-3470046-supplementary.pdf
